# Supplementary material for: Graphene Far-Infrared Irradiation Can Effectively Relieve the Blood Pressure Level of Rat Untr-HT in Primary Hypertension
Source: Int J Mol Sci. 2024 Jun 18;25(12):6675. doi: 10.3390/ijms25126675 (PMC11204347; doi:10.3390/ijms25126675)
Supplement: Supplementary file 1 [file ijms-25-06675-s001.zip]

Archive with 1 entries (1 files):
- ijms-3052935-supplementary.pdf
